# Supplementary material for: The Association Between Air Pollution Exposure and White Blood Cell Counts: A Nationwide Cross-Sectional Survey in South Korea
Source: J Clin Med. 2024 Dec 5;13(23):7402. doi: 10.3390/jcm13237402 (PMC11642379; doi:10.3390/jcm13237402)
Supplement: Supplementary file 1 [file jcm-13-07402-s001.zip]

Archive with 1 entries (1 files):
- jcm-3334769-supplementary.pdf
